# Supplementary material for: Single-cell imaging reveals efficient nutrient uptake and growth of microalgae darkening the Greenland Ice Sheet
Source: Nat Commun. 2025 Feb 19;16:1521. doi: 10.1038/s41467-025-56664-6 (PMC11840010; doi:10.1038/s41467-025-56664-6)
Supplement: Supplementary file 4 — Source Data [file 41467_2025_56664_MOESM4_ESM.xlsx]

## Sheet: Figure 2
Unit	C	N	O	Na	Mg	Al	Si	P	S	Cl	K	Ca		T0 in situ elemental composition of glacier ice algae
Atom%	79.3781	4.01817	13.9516	1.253	0.0388336	0.0500353	0.171189	0.170917	0.955673	0.00636557	0	0.0060739
Atom%	78.8989	5.0745	13.5832	1.04466	0.0254404	0.0235031	0.148553	0.224806	0.914524	0.036293	0.0119629	0.0136224
Atom%	78.8445	3.7716	14.3573	1.5186	0.0181235	0.0398166	0.148722	0.170463	1.10175	0.0266034	0	0.0026014
Atom%	79.8873	4.81658	13.3389	0.698927	0.0157294	0.028771	0.057752	0.173017	0.955472	0	0.0215364	0.00600674
Atom%	78.2804	4.15907	14.0718	1.77368	0.0345962	0.0837129	0.191802	0.160654	1.16822	0.0351988	0.0230869	0.0177755
Atom%	75.735	4.25978	15.7762	1.95584	0.00574376	0.12422	0.434445	0.228416	1.35815	0.0311854	0.0352993	0.0556702
Atom%	77.693	3.91655	15.7932	0.834104	0	0	0.668784	0.119433	0.933678	0	0.0183744	0.0229644
Atom%	79.0121	4.38341	13.9178	1.1142	0.0166528	0.0458812	0.307918	0.188411	0.940812	0.0293014	0.011433	0.0321226
Atom%	79.8655	4.50719	12.9423	1.28639	0.0156441	0.0454767	0.137522	0.149598	0.9961	0.00844758	0.0149132	0.0308865
Atom%	79.3396	3.80929	13.5219	1.47042	0	0	0.0404552	0.142892	1.50544	0.0141632	0.0146644	0.141218
Atom%	80.245	4.32195	13.4682	0.628939	0.00185939	0	0.255836	0.113275	0.959972	0	0.00499957	0
Atom%	80.119	4.58916	12.7304	1.0237	0.0155431	0.0790024	0.186906	0.220066	0.991607	0.0189049	0.00976943	0.0159296
Atom%	77.9669	3.82661	14.8594	1.30407	0.0118896	0.0318321	0.694362	0.137053	1.12796	0.0240115	0.0159259	0
Atom%	79.6092	4.78701	13.2387	0.895679	0.017782	0.106646	0.294832	0.210651	0.792197	0.00714983	0.0266646	0.0134732
Atom%	79.8987	4.51069	12.8723	1.21318	0.0612935	0.0932103	0.191313	0.247822	0.906501	0.00447235	0.000555832	0
Atom%	79.1423	5.03002	13.1675	1.07569	0.0478766	0.0962997	0.289284	0.211056	0.9026	0.0147309	0.013289	0.00934232
Atom%	80.5119	4.4169	13.2354	0.671465	0	0	0.0312761	0.136039	0.972536	0.0119722	0.0124651	0
Atom%	75.0232	3.06809	16.319	2.06313	0.0873406	0.418885	1.23736	0.142762	1.50894	0.0196854	0.0918672	0.0198217
Atom%	78.6006	4.66359	13.5011	1.50767	0.0337592	0.0788802	0.215617	0.204544	1.13443	0.0196055	0.0243653	0.0158121
Atom%	77.2102	3.77718	15.1094	2.11639	0.0169475	0.0320254	0.15596	0.172954	1.36966	0.00868073	0.0252122	0.00539994
Atom%	80.2246	3.65144	13.8636	0.983032	0.0158265	0.0478643	0.134828	0.155095	0.853728	0.0285142	0.0171974	0.024272
Atom%	79.701	3.25477	14.6967	1.1217	0.0111543	0.0383025	0.0986721	0.153167	0.858035	0.0229479	0.0254306	0.0181129
Atom%	79.65	4.81389	13.3995	0.916885	0.0208825	0.034532	0.0996956	0.169882	0.848214	0.0240132	0.0100356	0.0124654
Atom%	79.0176	4.19936	14.1564	0.970939	0	0	0.47435	0.139833	1.00509	0	0.0188059	0.017639
Atom%	78.6755	3.80379	14.7517	1.41915	0.0156453	0.0406293	0.108739	0.139629	0.995054	0.0232568	0.0155992	0.0112994
Atom%	81.5226	3.58428	12.9116	0.9704	0.0105647	0.0265123	0.105974	0.115007	0.691284	0.0271567	0.0161783	0.0184398
Atom%	76.8789	3.23865	17.9067	0.941949	0.0129157	0.0227448	0.101487	0.0882417	0.808369	0	0	0
Atom%	78.1664	4.1321	15.5615	0.936912	0.0155863	0.0153675	0.09334	0.148581	0.888184	0.0327389	0	0.00931024
Atom%	76.0502	3.59377	17.2385	1.64551	0.00348186	0.017902	0.0889756	0.124314	1.20135	0.00667783	0.00388359	0.0254369
Atom%	77.6294	4.6849	15.0806	1.09943	0.0157654	0.058398	0.183021	0.207161	0.96848	0.0399566	0.0146988	0.0181603
Atom%	79.2891	4.32068	14.2636	0.953218	0.0218802	0.0291245	0.15283	0.119184	0.808178	0.0211361	0.0157179	0.00531378
Atom%	78.6335	4.17453	14.7092	1.08999	0.0161205	0.0522769	0.210327	0.17025	0.886742	0.0165695	0.0239473	0.0165505
Atom%	77.0903	3.21613	15.7431	1.68764	0	0	0.167484	0.112601	1.76907	0	0.0594963	0.154197
Atom%	77.5099	4.64952	14.9674	1.23163	0.0122329	0.110849	0.366714	0.20821	0.89086	0.0268874	0.0151856	0.0106229
Atom%	76.3523	3.49571	16.5389	0.964116	0.0828205	0.387986	1.03219	0.176606	0.823216	0.0331767	0.0776523	0.0352575
Atom%	79.272	4.11697	14.1621	0.902755	0.0623704	0.133245	0.367563	0.192126	0.723585	0.0337526	0.0291442	0.00437931
Atom%	78.9704	4.24807	14.2287	0.95024	0.05121	0.14178	0.369556	0.186873	0.79289	0.024436	0.0229209	0.0129579
Atom%	79.7753	3.04859	14.6774	1.26658	0	0	0.0185568	0.0702088	1.12036	0	0.0114384	0.0115383
Atom%	77.8898	4.78062	15.4742	0.717212	0.011119	0.0331476	0.16026	0.166478	0.688449	0.0382651	0.0296622	0.0107624
Atom%	77.4168	4.15702	16.2651	0.851634	0	0.0489543	0.226352	0.173902	0.792057	0.0163084	0.0298415	0.021972
Atom%	79.1857	4.84752	13.0938	1.40352	0.0544075	0.0231049	0.124631	0.230858	0.999476	0	0.00670518	0.0302495
Atom%	77.0951	4.77728	16.0713	0.813337	0	0.0673658	0.151013	0.195211	0.734981	0	0.0670352	0.0274317
Atom%	78.3961	2.90756	16.4957	0.807782	0.0221396	0.11415	0.375846	0.151787	0.65424	0.0142633	0.0260351	0.0344032
Atom%	80.3138	4.74686	12.6995	0.99746	0	0	0.0905433	0.149368	0.971983	0	0.0138114	0.0166694
Atom%	78.2309	4.59151	13.6879	1.662	0.00810728	0.0405922	0.358972	0.139277	1.18113	0.0169112	0.0264839	0.056268
Atom%	78.3126	5.60601	12.2618	1.79261	0.0368384	0.0741665	0.279861	0.219751	1.36092	0.0153146	0.0283725	0.0117312
Atom%	80.6573	4.10808	12.6487	1.15165	0.00917911	0.11889	0.290424	0.143003	0.847559	0.00428847	0.0118309	0.00910699
Atom%	80.835	3.81118	12.549	1.06018	0	0.0884214	0.480704	0.139182	1.00195	0.00491091	0.0212805	0.00811736
Supplementary Table 5 in Mass percentage
Mass%	73.0457	4.312	17.1018	2.20698	0.0723132	0.103433	0.368361	0.405596	2.34784	0.0172902	0	0.0186504
Mass%	72.6682	5.45034	16.6648	1.84163	0.0474147	0.048628	0.319933	0.533945	2.24871	0.0986657	0.0358666	0.0418654
Mass%	72.1912	4.02712	17.5109	2.66142	0.0335792	0.0818963	0.318414	0.402493	2.69315	0.0718986	0	0.00794779
Mass%	74.0185	5.20424	16.4629	1.23951	0.0294911	0.0598833	0.125122	0.413395	2.36345	0	0.0649553	0.0185707
Mass%	71.3274	4.41933	17.0796	3.09339	0.0637893	0.17135	0.408658	0.377494	2.84181	0.0946675	0.0684774	0.0540445
Mass%	67.9999	4.46021	18.8686	3.36124	0.0104358	0.250548	0.912115	0.528873	3.25555	0.0826481	0.103171	0.166787
Mass%	71.0205	4.17506	19.2307	1.45941	0	0	1.42952	0.28154	2.27858	0	0.0546755	0.0700461
Mass%	72.5673	4.69479	17.0272	1.95869	0.0309494	0.0946609	0.66128	0.44624	2.30683	0.079434	0.0341811	0.098443
Mass%	73.6082	4.84429	15.8892	2.26932	0.0291765	0.094155	0.296375	0.355556	2.45096	0.022981	0.044742	0.0949867
Mass%	72.3563	4.05123	16.4266	2.56674	0	0	0.0862709	0.336054	3.66535	0.0381258	0.0435341	0.429738
Mass%	74.368	4.67095	16.6265	1.11566	0.00348703	0	0.554412	0.270719	2.37516	0	0.0150827	0
Mass%	73.9177	4.93746	15.6452	1.80777	0.029018	0.163735	0.403218	0.523578	2.44241	0.0514822	0.0293401	0.0490395
Mass%	70.9269	4.05949	18.0064	2.27068	0.0218868	0.065051	1.47703	0.321518	2.73944	0.0644749	0.047161	0
Mass%	73.4967	5.15378	16.2807	1.58275	0.0332202	0.221176	0.636477	0.501513	1.95255	0.0194837	0.0801343	0.0415052
Mass%	73.6511	4.84886	15.806	2.14053	0.114333	0.193015	0.41237	0.589108	2.23087	0.0121687	0.00166787	0
Mass%	72.8292	5.39787	16.1407	1.89469	0.089153	0.199071	0.622478	0.500851	2.21747	0.0400125	0.0398079	0.0286865
Mass%	74.7734	4.78367	16.3738	1.19362	0	0	0.0679208	0.325811	2.41134	0.0328193	0.0376844	0
Mass%	31.9482	1.52362	9.25695	1.68164	0.0752633	0.400713	1.23211	0.156776	1.71549	0.0247437	0.127347	0.0281656
Mass%	71.8438	4.97096	16.4383	2.6377	0.0624412	0.161964	0.460839	0.48213	2.76826	0.0528945	0.0724961	0.0482259
Mass%	69.8786	3.98652	18.2156	3.66624	0.0310378	0.0651107	0.330054	0.403659	3.3094	0.0231898	0.0742779	0.0163074
Mass%	74.1539	3.93593	17.0697	1.7392	0.0296025	0.0993862	0.291413	0.36969	2.10674	0.0777962	0.0517449	0.0748616
Mass%	73.4867	3.49962	18.0504	1.9796	0.0208114	0.0793339	0.212736	0.364188	2.1121	0.0624537	0.0763271	0.0557261
Mass%	73.7034	5.19462	16.5164	1.62395	0.0391022	0.0717813	0.215715	0.40538	2.09543	0.0655876	0.030229	0.0384887
Mass%	72.5575	4.49674	17.3155	1.7065	0	0	1.0185	0.331119	2.46394	0	0.0562122	0.0540455
Mass%	72.1603	4.06848	18.023	2.4914	0.0290376	0.0837116	0.23321	0.330256	2.43653	0.0629622	0.0465736	0.0345811
Mass%	75.8886	3.89096	16.0104	1.72904	0.0199009	0.0554413	0.230675	0.276081	1.71799	0.0746183	0.049024	0.0572773
Mass%	70.5235	3.46455	21.881	1.6539	0.0239751	0.0468703	0.217691	0.208745	1.97971	0	0	0
Mass%	71.9276	4.43407	19.0745	1.65018	0.0290225	0.0317663	0.200838	0.352577	2.18195	0.0889222	0	0.0285867
Mass%	68.9773	3.80113	20.8272	2.85669	0.00639049	0.036475	0.188704	0.290763	2.90899	0.0178777	0.0114662	0.0769835
Mass%	71.0744	5.00201	18.3921	1.92668	0.0292084	0.120108	0.391825	0.489113	2.36725	0.107981	0.0438073	0.0554802
Mass%	73.2696	4.65606	17.5576	1.686	0.0409145	0.0604583	0.330234	0.284016	1.99381	0.0576509	0.0472807	0.0163848
Mass%	72.2655	4.47392	18.0069	1.91735	0.0299791	0.107925	0.451983	0.403484	2.17564	0.0449473	0.0716404	0.0507529
Mass%	69.3539	3.37413	18.8663	2.90608	0	0	0.352329	0.261232	4.24895	0	0.174237	0.462887
Mass%	70.8256	4.95448	18.2181	2.15412	0.0226193	0.227538	0.783544	0.490626	2.17324	0.072519	0.0451694	0.0323894
Mass%	68.8607	3.67656	19.8692	1.66431	0.151148	0.786055	2.17676	0.410742	1.98211	0.0883187	0.227972	0.106103
Mass%	73.0031	4.42136	17.373	1.59128	0.11623	0.275651	0.79151	0.45627	1.779	0.0917484	0.087368	0.0134572
Mass%	72.6021	4.55442	17.425	1.67214	0.09527	0.292811	0.794452	0.443044	1.94609	0.0663108	0.0685955	0.039751
Mass%	73.4598	3.27368	18.0034	2.23239	0	0	0.0399564	0.16672	2.75427	0	0.0342867	0.0354527
Mass%	71.8312	5.14131	19.0093	1.26601	0.0207499	0.0686708	0.34559	0.395918	1.695	0.104161	0.0890459	0.0331182
Mass%	71.0366	4.44821	19.8805	1.49574	0	0.100908	0.485662	0.411496	1.9403	0.04417	0.0891345	0.0672732
Mass%	72.7765	5.19542	16.0301	2.46898	0.101186	0.047702	0.267838	0.547147	2.45235	0	0.0200601	0.0927661
Mass%	70.7874	5.11525	19.6564	1.42941	0	0.138949	0.324225	0.46222	1.80165	0	0.20036	0.0840444
Mass%	72.0115	3.11453	20.1838	1.42023	0.0411523	0.235543	0.807274	0.359549	1.60439	0.038672	0.0778476	0.105447
Mass%	74.387	5.12708	15.6682	1.76831	0	0	0.196095	0.356763	2.40343	0	0.0416413	0.0515174
Mass%	71.2596	4.87728	16.6083	2.89768	0.0149437	0.0830608	0.76459	0.327161	2.87229	0.0454684	0.0785282	0.171023
Mass%	71.2665	5.94927	14.8639	3.12244	0.0678378	0.151617	0.595523	0.515702	3.30637	0.0411368	0.0840486	0.0356225
Mass%	74.5591	4.42846	15.575	2.03767	0.0171701	0.246883	0.627758	0.340893	2.09167	0.0117012	0.0356003	0.0280905
Mass%	74.5077	4.09654	15.4077	1.87042	0	0.183082	1.03605	0.330826	2.46555	0.0133608	0.0638501	0.0249657

## Sheet: Figure 4a
Treatment	time	µmol_C/ml	Incubation time (d)	C-based_growth (day-1)
Control	T1	4.61705	0.21875	0.614794
Control	T2	0.991413	1.09375	0.651338
Control	T2	1.27248	1.20208	0.638893
Control	T2	1.74666	1.29028	0.587678
PO4	T1	1.68449	0.239583	0.600347
PO4	T2	1.62293	1.12778	0.618865
PO4	T2	1.53321	1.23056	0.524447
PO4	T2	1.56412	1.32292	0.479145
NO3	T1	2.10916	0.239583	0.281752
NO3	T2	1.85167	1.08611	0.344006
NO3	T2	1.36269	1.23333	0.262805
NO3	T2	2.03413	1.31042	0.25125
NH4	T1	1.48051	0.227083	0.376566
NH4	T2	1.58208	1.06597	0.341544
NH4	T2	1.54963	1.22639	0.40179
NH4	T2	1.76128	1.30556	0.3463
NH4_PO4	T1	1.97727	0.266667	0.237977
NH4_PO4	T2	1.90832	1.12986	0.191505
NH4_PO4	T2	1.25217	1.24653	0.261547
NH4_PO4	T2	0.959491	1.34375	0.265046

## Sheet: Figure 4b
Treatment	sampling	µmol N/ml	Inc time (d)	N-based_growth_rate (day-1)	N-based_growth_rate (hr-1)
Control	T1	0.212806	0.21875	na	na
Control	T2	0.0419629	1.09375	na	na
Control	T2	0.0535312	1.20208	na	na
Control	T2	0.0720866	1.29028	na	na
PO4	T1	0.0790996	0.239583	na	na
PO4	T2	0.0687842	1.12778	na	na
PO4	T2	0.0607187	1.23056	na	na
PO4	T2	0.077828	1.32292	na	na
NO3	T1	0.112074	0.239583	0.606053	0.0252522
NO3	T2	0.0925605	1.08611	0.201924	0.00841352
NO3	T2	0.0689863	1.23333	0.161444	0.00672685
NO3	T2	0.102418	1.31042	0.143121	0.00596336
NH4	T1	0.0814773	0.227083	0.605085	0.0252119
NH4	T2	0.0768428	1.06597	0.205448	0.00856035
NH4	T2	0.0748108	1.22639	0.18656	0.00777333
NH4	T2	0.0867061	1.30556	0.143848	0.00599365
NH4_PO4	T1	0.105567	0.266667	0.432699	0.0180291
NH4_PO4	T2	0.101239	1.12986	0.125837	0.00524319
NH4_PO4	T2	0.0628731	1.24653	0.150167	0.00625696
NH4_PO4	T2	0.0497509	1.34375	0.133024	0.00554266

## Sheet: Figure 4c
Treatment	sampling	Inc time (hrs-1)	C:N ratio
Control	T1	6	21.6961
Control	T2	30	23.6259
Control	T2	30	23.7707
Control	T2	30	24.2301
NH4	T1	6	18.1708
NH4	T2	30	20.5885
NH4	T2	30	20.714
NH4	T2	30	20.3133
NH4_PO4	T1	6	18.73
NH4_PO4	T2	30	18.8496
NH4_PO4	T2	30	19.9159
NH4_PO4	T2	30	19.2859
NO3	T1	6	18.8193
NO3	T2	30	20.0049
NO3	T2	30	19.7531
NO3	T2	30	19.8611
PO4	T1	6	21.2959
PO4	T2	30	23.5945
PO4	T2	30	25.251
PO4	T2	30	20.0971
T0	T0	0	21.1798
T0	T0	0	20.3364
T0	T0	0	19.0751

## Sheet: Figure 4d
Treatment	C-based growth (day-1)	C-based_growth (hr-1)	sampling time	active/non-active (based on C-uptake)
Control	0.29652	0.012355	T1	active
Control	0.213265	0.00888604	T1	active
Control	0.212261	0.00884419	T1	active
Control	0.426985	0.017791	T1	active
Control	0.921579	0.0383991	T1	active
Control	0.818078	0.0340866	T1	active
Control	0.890417	0.0371007	T1	active
Control	0.964559	0.0401899	T1	active
Control	1.02659	0.0427745	T1	active
Control	0.323352	0.013473	T1	active
Control	1.20015	0.0500062	T1	active
Control	0	0	T1	non-active
Control	0	0	T1	non-active
Control	0	0	T1	non-active
Control	0	0	T1	non-active
Control	0.509684	0.0212368	T2	active
Control	0.47038	0.0195992	T2	active
Control	0.576883	0.0240368	T2	active
Control	0.482713	0.020113	T2	active
Control	0.348018	0.0145007	T2	active
Control	0.344307	0.0143461	T2	active
Control	0.0293357	0.00122232	T2	active
Control	1.00476	0.041865	T2	active
Control	0.348862	0.0145359	T2	active
Control	0.718172	0.0299238	T2	active
Control	0.302781	0.0126159	T2	active
Control	0.181326	0.00755527	T2	active
Control	0.375577	0.015649	T2	active
Control	0.422836	0.0176182	T2	active
Control	0.330739	0.0137808	T2	active
Control	0.179252	0.00746884	T2	active
Control	0.0109445	0.000456022	T2	active
Control	0.393375	0.0163906	T2	active
Control	0.584679	0.0243616	T2	active
Control	0.60103	0.0250429	T2	active
Control	0.184319	0.00767995	T2	active
Control	0.45023	0.0187596	T2	active
Control	0.559431	0.0233096	T2	active
Control	0.514106	0.0214211	T2	active
Control	0.51912	0.02163	T2	active
Control	0.56724	0.023635	T2	active
Control	0.290406	0.0121002	T2	active
Control	0.434889	0.0181204	T2	active
Control	0.637056	0.026544	T2	active
Control	0.971574	0.0404823	T2	active
Control	0.127881	0.00532839	T2	active
Control	0.429509	0.0178962	T2	active
Control	0.380352	0.015848	T2	active
Control	0.437795	0.0182414	T2	active
Control	1.06808	0.0445035	T2	active
Control	0.773172	0.0322155	T2	active
Control	0.653898	0.0272458	T2	active
Control	0	0	T2	non-active
Control	0	0	T2	non-active
Control	0	0	T2	non-active
Control	0.00660339	0.000275141	T2	non-active
Control	0	0	T2	non-active
Control	0.00117538	4.89741e-05	T2	non-active
Control	0.00343829	0.000143262	T2	non-active
Control	0	0	T2	non-active
NH4	0.0646286	0.00269286	T1	active
NH4	0.0751735	0.00313223	T1	active
NH4	0.106741	0.00444754	T1	active
NH4	0.189325	0.00788856	T1	active
NH4	0.169694	0.00707058	T1	active
NH4	0.0792492	0.00330205	T1	active
NH4	0.0831899	0.00346625	T1	active
NH4	0.12312	0.00512998	T1	active
NH4	0.391448	0.0163103	T1	active
NH4	0.221802	0.00924177	T1	active
NH4	0.351559	0.0146483	T1	active
NH4	0.336643	0.0140268	T1	active
NH4	0.300772	0.0125322	T1	active
NH4	0.261062	0.0108776	T1	active
NH4	0.12922	0.00538416	T1	active
NH4	0.096446	0.00401858	T1	active
NH4	0.0941068	0.00392112	T1	active
NH4	0.205837	0.00857652	T1	active
NH4	0.302852	0.0126189	T1	active
NH4	0	0	T1	non-active
NH4	0.323203	0.0134668	T2	active
NH4	0.281387	0.0117245	T2	active
NH4	0.269687	0.0112369	T2	active
NH4	1.99532	0.0831385	T2	active
NH4	0.576155	0.0240065	T2	active
NH4	0.705445	0.0293935	T2	active
NH4	0.0476421	0.00198509	T2	active
NH4	0.459085	0.0191285	T2	active
NH4	0.485007	0.0202086	T2	active
NH4	0.30383	0.0126596	T2	active
NH4	0.322747	0.0134478	T2	active
NH4	0.320728	0.0133637	T2	active
NH4	0.343946	0.0143311	T2	active
NH4	0.420239	0.0175099	T2	active
NH4	0.590276	0.0245948	T2	active
NH4	0.289266	0.0120528	T2	active
NH4	0.395754	0.0164897	T2	active
NH4	0.349258	0.0145524	T2	active
NH4	0.531864	0.022161	T2	active
NH4	0.40146	0.0167275	T2	active
NH4	0.0212907	0.000887115	T2	active
NH4	0.182745	0.00761436	T2	active
NH4	0.362178	0.0150907	T2	active
NH4	0.298153	0.012423	T2	active
NH4	0.0530584	0.00221076	T2	active
NH4	0.0149091	0.000621214	T2	active
NH4	0.00557464	0.000232277	T2	non-active
NH4	0	0	T2	non-active
NH4_PO4	0.375342	0.0156392	T2	active
NH4_PO4	0.393513	0.0163964	T2	active
NH4_PO4	0.169186	0.00704943	T2	active
NH4_PO4	0.205945	0.00858106	T2	active
NH4_PO4	0.26324	0.0109684	T2	active
NH4_PO4	0.217678	0.00906991	T2	active
NH4_PO4	0.379084	0.0157952	T2	active
NH4_PO4	0.396254	0.0165106	T2	active
NH4_PO4	0.0428973	0.00178739	T2	active
NH4_PO4	0.460136	0.0191723	T2	active
NH4_PO4	0.133515	0.00556314	T2	active
NH4_PO4	0.152995	0.00637478	T2	active
NH4_PO4	0.0192789	0.000803289	T2	active
NH4_PO4	0.158306	0.00659609	T2	active
NH4_PO4	0.0763398	0.00318082	T2	active
NH4_PO4	0.139472	0.00581133	T2	active
NH4_PO4	0.11084	0.00461833	T2	active
NH4_PO4	0.0709168	0.00295487	T2	active
NH4_PO4	0.152111	0.00633794	T2	active
NH4_PO4	0.0205646	0.000856857	T2	active
NH4_PO4	0.229758	0.00957327	T2	active
NH4_PO4	0.216309	0.00901287	T2	active
NH4_PO4	0.371918	0.0154966	T2	active
NH4_PO4	0.364829	0.0152012	T2	active
NH4_PO4	0.590448	0.024602	T2	active
NH4_PO4	0.134008	0.00558369	T2	active
NH4_PO4	0.133233	0.00555137	T2	active
NH4_PO4	0.148362	0.00618176	T2	active
NH4_PO4	0.2371	0.00987918	T2	active
NH4_PO4	0.132328	0.00551367	T2	active
NH4_PO4	0.32741	0.0136421	T2	active
NH4_PO4	0.171093	0.00712886	T2	active
NH4_PO4	0.146811	0.00611714	T2	active
NH4_PO4	0.223798	0.0093249	T2	active
NH4_PO4	0.22892	0.00953834	T2	active
NH4_PO4	0.46244	0.0192683	T2	active
NH4_PO4	0.196834	0.0082014	T2	active
NH4_PO4	0.7281	0.0303375	T2	active
NH4_PO4	0.0633358	0.00263899	T2	active
NH4_PO4	0.0013982	5.82582e-05	T2	non-active
NH4_PO4	0.00104513	4.3547e-05	T2	non-active
NO3	0.535295	0.022304	T2	active
NO3	0.318308	0.0132628	T2	active
NO3	0.426198	0.0177583	T2	active
NO3	0.317619	0.0132341	T2	active
NO3	0.0246848	0.00102853	T2	active
NO3	0.637869	0.0265779	T2	active
NO3	0.524878	0.0218699	T2	active
NO3	0.382433	0.0159347	T2	active
NO3	0.250409	0.0104337	T2	active
NO3	0.691509	0.0288129	T2	active
NO3	0.666053	0.0277522	T2	active
NO3	0.591481	0.024645	T2	active
NO3	0.385425	0.0160594	T2	active
NO3	0.57371	0.0239046	T2	active
NO3	0.208118	0.00867159	T2	active
NO3	0.297562	0.0123984	T2	active
NO3	0.978006	0.0407503	T2	active
NO3	0.816819	0.0340341	T2	active
NO3	0.660799	0.0275333	T2	active
NO3	0.108717	0.00452988	T2	active
NO3	0.159754	0.0066564	T2	active
NO3	0.0219711	0.000915463	T2	active
NO3	0.404154	0.0168398	T2	active
NO3	0.128521	0.00535504	T2	active
NO3	0.416293	0.0173455	T2	active
NO3	0.24038	0.0100158	T2	active
NO3	0.066776	0.00278233	T2	active
NO3	0.143742	0.00598923	T2	active
NO3	0.634572	0.0264405	T2	active
NO3	0.612897	0.0255374	T2	active
NO3	0.445618	0.0185674	T2	active
NO3	0.351806	0.0146586	T2	active
NO3	0.00452564	0.000188568	T2	non-active
NO3	0.00799748	0.000333228	T2	non-active
NO3	0	0	T2	non-active
NO3	0	0	T2	non-active
NO3	0	0	T2	non-active
NO3	0	0	T2	non-active
NO3	0	0	T2	non-active
PO4	0.019951	0.000831293	T2	active
PO4	0.0182142	0.000758925	T2	active
PO4	0.0721624	0.00300677	T2	active
PO4	0.0876904	0.00365377	T2	active
PO4	0.0237743	0.000990596	T2	active
PO4	0.0445279	0.00185533	T2	active
PO4	0.0590201	0.00245917	T2	active
PO4	0.258135	0.0107556	T2	active
PO4	0.264386	0.0110161	T2	active
PO4	0.268052	0.0111688	T2	active
PO4	0.196533	0.00818886	T2	active
PO4	0.0963525	0.00401469	T2	active
PO4	0.270166	0.0112569	T2	active
PO4	0.25392	0.01058	T2	active
PO4	0.248016	0.010334	T2	active
PO4	0.229893	0.00957886	T2	active
PO4	0.308443	0.0128518	T2	active
PO4	0.327807	0.0136586	T2	active
PO4	0.176119	0.0073383	T2	active
PO4	0.169826	0.00707607	T2	active
PO4	0.0480286	0.00200119	T2	active
PO4	0.0340912	0.00142047	T2	active
PO4	0.030425	0.00126771	T2	active
PO4	0.018812	0.000783833	T2	active
PO4	0.0258051	0.00107521	T2	active
PO4	0.0456628	0.00190262	T2	active
PO4	0.240893	0.0100372	T2	active
PO4	0.317675	0.0132365	T2	active
PO4	0.303999	0.0126666	T2	active
PO4	0.211404	0.00880852	T2	active
PO4	0.12154	0.00506416	T2	active
PO4	0.182711	0.00761295	T2	active
PO4	0.269272	0.0112196	T2	active
PO4	0.24953	0.0103971	T2	active
PO4	0.294828	0.0122845	T2	active
PO4	0.349035	0.0145431	T2	active
PO4	0.330605	0.0137752	T2	active
PO4	0.311188	0.0129662	T2	active
PO4	0.311125	0.0129635	T2	active
PO4	0.309694	0.0129039	T2	active
PO4	0.230502	0.00960427	T2	active
PO4	0.237256	0.00988566	T2	active
PO4	0.224755	0.0093648	T2	active
PO4	0.220422	0.00918423	T2	active
PO4	0.0729088	0.00303787	T2	active
PO4	0.117687	0.00490362	T2	active
PO4	0.221188	0.00921615	T2	active
PO4	0.231111	0.00962962	T2	active
PO4	0.227634	0.00948474	T2	active
PO4	0.320722	0.0133634	T2	active
PO4	0.310762	0.0129484	T2	active
PO4	0.318074	0.0132531	T2	active
PO4	0.30002	0.0125008	T2	active
PO4	0.297922	0.0124134	T2	active
PO4	0.332611	0.0138588	T2	active
PO4	0.323978	0.0134991	T2	active

## Sheet: Figure 4e
Sampling time	Treatment	N-based_growth (day-1)	active/non-active (based on C-uptake)
T1	NH4	0.25148	active
T1	NH4	0.279821	active
T1	NH4	0.177693	active
T1	NH4	0.174583	active
T1	NH4	0.181451	active
T1	NH4	0.201957	active
T1	NH4	0.209034	active
T1	NH4	0.18526	active
T1	NH4	0.181465	active
T1	NH4	0.1617	active
T1	NH4	0.148666	active
T1	NH4	0.133804	active
T1	NH4	0.239596	active
T1	NH4	0.145908	active
T1	NH4	0.0610791	active
T1	NH4	0.160156	active
T1	NH4	0.204823	active
T1	NH4	0.101049	active
T1	NH4	0.173147	active
T2	NH4	0.0624948	active
T2	NH4	0.0595456	active
T2	NH4	0.0888497	active
T2	NH4	0.0236866	active
T2	NH4	0.0889503	active
T2	NH4	0.082176	active
T2	NH4	0.0332167	active
T2	NH4	0.0936787	active
T2	NH4	0.0942395	active
T2	NH4	0.0962062	active
T2	NH4	0.0969005	active
T2	NH4	0.0548977	active
T2	NH4	0.0559509	active
T2	NH4	0.0650302	active
T2	NH4	0.0855832	active
T2	NH4	0.0823281	active
T2	NH4	0.0832022	active
T2	NH4	0.0864595	active
T2	NH4	0.0912685	active
T2	NH4	0.0905079	active
T2	NH4	0.0071727	active
T2	NH4	0.06555	active
T2	NH4	0.090745	active
T2	NH4	0.083106	active
T2	NH4	0.0578803	active
T2	NH4	0.011424	active
T2	NH4_PO4	0.0801124	active
T2	NH4_PO4	0.0827017	active
T2	NH4_PO4	0.0845907	active
T2	NH4_PO4	0.0760531	active
T2	NH4_PO4	0.0815698	active
T2	NH4_PO4	0.0706892	active
T2	NH4_PO4	0.0909996	active
T2	NH4_PO4	0.089658	active
T2	NH4_PO4	0.0745847	active
T2	NH4_PO4	0.0953294	active
T2	NH4_PO4	0.080834	active
T2	NH4_PO4	0.0868544	active
T2	NH4_PO4	0.0115102	active
T2	NH4_PO4	0.0936296	active
T2	NH4_PO4	0.0767664	active
T2	NH4_PO4	0.0684742	active
T2	NH4_PO4	0.0769358	active
T2	NH4_PO4	0.0702314	active
T2	NH4_PO4	0.0918038	active
T2	NH4_PO4	0.00412934	active
T2	NH4_PO4	0.0478105	active
T2	NH4_PO4	0.0564797	active
T2	NH4_PO4	0.0794869	active
T2	NH4_PO4	0.064551	active
T2	NH4_PO4	0.0702075	active
T2	NH4_PO4	0.0640254	active
T2	NH4_PO4	0.0627745	active
T2	NH4_PO4	0.0671986	active
T2	NH4_PO4	0.0684713	active
T2	NH4_PO4	0.0482681	active
T2	NH4_PO4	0.0710781	active
T2	NH4_PO4	0.0545748	active
T2	NH4_PO4	0.0600695	active
T2	NH4_PO4	0.0842408	active
T2	NH4_PO4	0.0817811	active
T2	NH4_PO4	0.0467339	active
T2	NH4_PO4	0.0672095	active
T2	NH4_PO4	0.0994497	active
T2	NH4_PO4	0.0815541	active
T2	NO3	0.10093	active
T2	NO3	0.0698343	active
T2	NO3	0.0945243	active
T2	NO3	0.05559	active
T2	NO3	0.00748316	active
T2	NO3	0.0965515	active
T2	NO3	0.0955296	active
T2	NO3	0.0979125	active
T2	NO3	0.0335426	active
T2	NO3	0.0877167	active
T2	NO3	0.0906081	active
T2	NO3	0.0872108	active
T2	NO3	0.094319	active
T2	NO3	0.0967359	active
T2	NO3	0.070606	active
T2	NO3	0.0730637	active
T2	NO3	0.124029	active
T2	NO3	0.122963	active
T2	NO3	0.0568071	active
T2	NO3	0.0329823	active
T2	NO3	0.0364844	active
T2	NO3	0.00779131	active
T2	NO3	0.0538557	active
T2	NO3	0.0821583	active
T2	NO3	0.0533184	active
T2	NO3	0.0892443	active
T2	NO3	0.00440326	active
T2	NO3	0.0693552	active
T2	NO3	0.0859506	active
T2	NO3	0.0748665	active
T2	NO3	0.0726546	active
T2	NO3	0.0467085	active
T1	NH4	0.0444875	nonactive
T2	NH4	0.00506859	nonactive
T2	NH4	0.00399834	nonactive
T2	NH4_PO4	0.00216493	nonactive
T2	NH4_PO4	0.0082898	nonactive
T2	NO3	0.00365114	nonactive
T2	NO3	0.00561482	nonactive
T2	NO3	0.00525338	nonactive
T2	NO3	0.00329051	nonactive
T2	NO3	0.000655962	nonactive
T2	NO3	0.00108736	nonactive
T2	NO3	0.00195276	nonactive

## Sheet: Figure 5
time	inc_time_day	inc_time_hr	Treatment	fmol_N/cell_day	fmol_C/cell_day
T1	0.227083	5.45	NH4	375.085	1852.67
T1	0.227083	5.45	NH4	358.453	1853.39
T1	0.227083	5.45	NH4	52.5541	601.274
T1	0.227083	5.45	NH4	42.5627	873.22
T1	0.227083	5.45	NH4	49.4996	877.602
T1	0.227083	5.45	NH4	97.6322	732.648
T1	0.227083	5.45	NH4	84.7616	645.248
T1	0.227083	5.45	NH4	106.957	1352.87
T1	0.227083	5.45	NH4	121.656	4889.67
T1	0.227083	5.45	NH4	43.2297	1117.85
T1	0.227083	5.45	NH4	228.078	10054.7
T1	0.227083	5.45	NH4	205.516	9639.32
T1	0.227083	5.45	NH4	550.191	13019.2
T1	0.227083	5.45	NH4	223.896	7519.39
T1	0.227083	5.45	NH4	222.823	8881
T1	0.227083	5.45	NH4	79.919	916.115
T1	0.227083	5.45	NH4	183.905	1614.33
T1	0.227083	5.45	NH4	140.605	5380.36
T1	0.227083	5.45	NH4	308.904	10130.3
T2	1.06597	25.5833	NH4	46.6935	4163.32
T2	1.06597	25.5833	NH4	69.8885	5773.01
T2	1.06597	25.5833	NH4	98.4151	5300.04
T2	1.06597	25.5833	NH4	43.8523	36913.9
T2	1.06597	25.5833	NH4	44.1352	4556.09
T2	1.06597	25.5833	NH4	70.2424	9173.69
T2	1.06597	25.5833	NH4	11.9338	322.476
T2	1.06597	25.5833	NH4	45.4254	3700.88
T2	1.06597	25.5833	NH4	36.4505	3091.32
T2	1.06597	25.5833	NH4	44.706	2481.36
T2	1.06597	25.5833	NH4	59.7471	3474.89
T2	1.06597	25.5833	NH4	39.8729	4008.51
T2	1.06597	25.5833	NH4	33.1082	3474.86
T2	1.06597	25.5833	NH4	35.4592	3821.28
T2	1.06597	25.5833	NH4	18.5719	2029.09
T2	1.06597	25.5833	NH4	53.0331	3275.23
T2	1.06597	25.5833	NH4	22.9249	1846.36
T2	1.06597	25.5833	NH4	11.7925	820.905
T2	1.06597	25.5833	NH4	38.0903	3595
T2	1.06597	25.5833	NH4	13.6377	1024.96
T2	1.06597	25.5833	NH4	3.40406	190.385
T2	1.06597	25.5833	NH4	33.8553	1713.06
T2	1.06597	25.5833	NH4	65.9325	4521.17
T2	1.06597	25.5833	NH4	25.3086	1591.37
T2	1.06597	25.5833	NH4	10.1916	177.265
T2	1.06597	25.5833	NH4	2.26102	55.8172
T2	1.09	26.16	NO3	45.4538	3900.48
T2	1.09	26.16	NO3	58.1256	4578.95
T2	1.09	26.16	NO3	13.1121	991.963
T2	1.09	26.16	NO3	133.06	13072.7
T2	1.09	26.16	NO3	0.237039	14.7142
T2	1.09	26.16	NO3	26.0063	2677.49
T2	1.09	26.16	NO3	47.8947	4264.86
T2	1.09	26.16	NO3	50.8084	3386.67
T2	1.09	26.16	NO3	10.3324	1348.03
T2	1.09	26.16	NO3	81.6913	9819.05
T2	1.09	26.16	NO3	56.5321	6398.89
T2	1.09	26.16	NO3	36.262	3881.58
T2	1.09	26.16	NO3	166.116	11556.4
T2	1.09	26.16	NO3	77.8009	7353.98
T2	1.09	26.16	NO3	292.342	15509
T2	1.09	26.16	NO3	82.7779	5877.68
T2	1.09	26.16	NO3	15.8904	1757.58
T2	1.09	26.16	NO3	132.253	13002.4
T2	1.09	26.16	NO3	23.7724	4212.15
T2	1.09	26.16	NO3	17.8277	1081.9
T2	1.09	26.16	NO3	13.4445	1064.88
T2	1.09	26.16	NO3	4.593	244.008
T2	1.09	26.16	NO3	57.3916	7173.61
T2	1.09	26.16	NO3	195.833	5702.85
T2	1.09	26.16	NO3	31.5391	4082.9
T2	1.09	26.16	NO3	50.1996	2421.73
T2	1.09	26.16	NO3	1.06734	299.467
T2	1.09	26.16	NO3	11.4619	437.631
T2	1.09	26.16	NO3	64.819	7436.88
T2	1.09	26.16	NO3	64.0639	8177.99
T2	1.09	26.16	NO3	127.15	12888.8
T2	1.09	26.16	NO3	40.623	5179.27
